# Supplementary material for: Allosteric Inter-Domain Contacts in Bacterial Hsp70 Are Located in Regions That Avoid Insertion and Deletion Events
Source: Int J Mol Sci. 2022 Mar 3;23(5):2788. doi: 10.3390/ijms23052788 (PMC8910936; doi:10.3390/ijms23052788)
Supplement: Supplementary file 1 [file ijms-23-02788-s001.zip]

Archive with 1 entries (1 files):
- ijms-1594067-supplementary.pdf
